# Supplementary material for: Higher plasma drug levels in elderly people living with HIV treated with darunavir
Source: PLoS One. 2021 Feb 4;16(2):e0246171. doi: 10.1371/journal.pone.0246171 (PMC7861408; doi:10.1371/journal.pone.0246171)
Supplement: S2 Table — (XLSX) [file pone.0246171.s002.xlsx]

## Sheet: Data set
Study-id	Study group/Control group	PI/NNRTI	Time since last dose (h)	Log Efavirenz (ng/ml)	Log darunavir (ng/ml)	Log atazanavir (ng/ml)	Concomitant medications (n)	PDDIs (n)	Side-effects (No/Yes)
1	S	Atazanavir	26.25			2.71742	1	0	0
2	S	Efavirenz	22	2.84211			7	3
3	S	Darunavir	22		3.77085		1	1
4	S	Darunavir	15.25		3.38021		11	6
5	S	Efavirenz	17.5	4.16244			2	0	0
6	S	Darunavir	20.75		3.64345		3	1
7	S	Darunavir	24		3.25527		1	0	1
8	S	Darunavir	24.33		3.32222		5	1	1
9	S	Efavirenz	12	3.18093			4	0	0
10	S	Efavirenz	13.2	3.21569			4	0
11	S	Efavirenz	15.25	3.32576			1	0	0
12	S	Darunavir	11.75		3.59106		5	2	1
13	S	Darunavir	10.84				6	5	1
14	S	Efavirenz	17.75	3.3322			3	0	1
15	S	Efavirenz	19.1	3.27784			1	1
16	S	Darunavir	12.25				3	3	1
17	S	Efavirenz	14.25	3.45393			2	0	1
18	S	Darunavir	12.67				5	1	1
19	S	Atazanavir	25.75			2.49164	2	2
20	S	Efavirenz	12.5	3.25556			0	0	1
21	S	Efavirenz	15.5	3.19866			6	1	1
22	S	Darunavir	25		3.59106		1	0	0
23	S	Darunavir	17.75		3.60206		2	1	0
24	S	Efavirenz	22.84	2.99105			1	0	1
25	S	Darunavir	25.25		3.47712		4	3	0
26	S	Efavirenz	12	3.67578			1	0	0
30	S	Efavirenz	12.83	3.27784			7	1	0
31	S	Efavirenz	16.5	3.19866			1	1	0
32	S	Efavirenz	17.5	3.28502			10	2	0
33	S	Darunavir	7.25		3.77815		2	1	1
34	S	Efavirenz	14.25	2.99105			3	0	0
41	S	Efavirenz	10.84	3.54108			5	1	0
42	S	Atazanavir	22				2	1	0
43	S	Darunavir	12.5		3.11394		7	3	1
44	S	Efavirenz	18	3.20726			12	1	0
45	S	Efavirenz	18.33	3.46347			5	1
46	S	Efavirenz	8.84	3.61363			5	0	0
47	S	Darunavir	10.33		3.47712		0	0
48	S	Efavirenz	17.5	3.29208			5	1	0
50	S	Efavirenz	18.58	3.47281			0	0	0
51	S	Efavirenz	16.75	3.12294			4	1	0
52	S	Efavirenz	17.5	3.05599			1	0	0
53	S	Efavirenz	14.75	3.48196			8	2	0
54	S	Atazanavir	6.2			3.52029	4	2	0
55	S	Efavirenz	15.75	3.24788			6	0	0
56	S	Atazanavir	21.67			3.56419	1	1	0
57	S	Darunavir	11.5				7	3	1
58	S	Darunavir	16.25		3.47712		10	3	0
59	S	Darunavir	24		2.94939		3	1	0
60	S	Darunavir	13.5				1	0	0
61	S	Darunavir	26		3.23045		9	4	0
64	S	Darunavir	13.75		3.51851		2	2	1
65	S	Darunavir	2				12	7	0
66	S	Darunavir	15.67				10	2	0
67	S	Darunavir	7		3.75587		7	4	0
68	S	Atazanavir	26.5			3.14922	8	5	0
69	S	Darunavir	14.67				3	2	2
70	S	Darunavir	8				1	1	0
71	S	Darunavir	16.17		3.27875		4	1	0
81	S	Efavirenz	16	3.24788			3	1	0
82	S	Efavirenz	13.2	3.22396			10	4	0
83	S	Efavirenz	12.8	3.41877			4	2	1
84	S	Efavirenz	12.8	3.29903			0	0	0
85	S	Efavirenz	16	3.3126			6	4	1
86	S	Efavirenz	19.2	3.09075			3	1	1
87	S	Efavirenz	13.75	3.49969			5	3	1
88	S	Efavirenz	14.75	3.11247			1	0	0
89	S	Darunavir	24.75		3.04139		3	2	0
90	S	Atazanavir	26.2				4	1	0
91	S	Atazanavir	27			3.41639	1	1	0
92	S	Darunavir	26		2.42975		0	0	0
93	S	Atazanavir	9.5			3.27955	5	3	0
94	S	Atazanavir	14.67			3.40449	0	0	0
95	S	Darunavir	14.25		3.47712		7	2	0
96	S	Efavirenz	10.5	2.99105			2	1	0
97	S	Efavirenz	23.75	3.24788			2	0	0
98	S	Darunavir	24.75				7	4	1
99	S	Atazanavir	27.5				10	3	0
100	S	Efavirenz	14.5	3.27784			7	1	0
101	S	Atazanavir	25.25			2.99432	0	0	0
102	S	Efavirenz	12.2	3.27784			2	1	0
103	S	Darunavir	16				2	0	0
104	S	Efavirenz	10.8	3.69559			3	1	0
105	S	Atazanavir	24.75				0	0	0
106	S	Atazanavir	12.25				2	2	0
108	S	Efavirenz	12.33	3.20726			3	2	0
109	S	Atazanavir	25.25			2.17041	0	0	0
110	S	Efavirenz	13.5	3.38618			2	1	0
111	S	Efavirenz	17.2	3.28502			5	2	0
112	S	Efavirenz	15.5	3.04376			9	3	1
113	S	Efavirenz	11.25	3.47741			1	1	0
114	S	Atazanavir	21.75				3	2	0
115	S	Efavirenz	13.67	3.36301			0	0	0
116	S	Efavirenz	15	3.20726			1	0	0
117	S	Atazanavir	26.25			2.83942	6	2	0
118	S	Darunavir	15.67		3.39794		1	0	0
119	S	Atazanavir	29			2.92737	0	0	0
120	S	Atazanavir	14.25			3.27955	0	0	0
121	S	Darunavir	26		3.60206		3	1	0
122	S	Darunavir	14.75		3.30103		2	1	0
181	C	Darunavir	25		3.38021		1	0	1
182	C	Darunavir	25.5		3.53148		0	0	1
183	C	Darunavir	7.17				10	4	0
184	C	Darunavir	10		3.47712		7	4	1
185	C	Darunavir	10		3.20412		0	0	1
186	C	Darunavir	22.5		3.17609		1	1	0
187	C	Darunavir	11.75		2.42975		1	0	0
188	C	Atazanavir	12.5			3.47144	3	2	0
189	C	Darunavir	21.33		3.07918		2	2	0
191	C	Darunavir	11.25		3.43136		2	0	0
201	C	Atazanavir	23.84			2.70552	0	0	1
202	C	Darunavir	23.5		3.34242		0	0	0
203	C	Efavirenz	13	3.3805			0	0	1
204	C	Efavirenz	20.17	3.40278			0	0	0
205	C	Darunavir	24		3.38021		2	1	0
206	C	Darunavir	19.75		3.07918		0	0	1
207	C	Darunavir	16		3.25527		0	0	1
208	C	Darunavir	13		3.70757		0	0	1
209	C	Efavirenz	12.25	3.24788			0	0	1
210	C	Atazanavir	12.25			3.17041	0	0	1
211	C	Darunavir	6.5				1	0	1
212	C	Efavirenz	10.6	3.21569			2	1	0
213	C	Efavirenz	18.92	2.96209			0	0	1
214	C	Efavirenz	9.67	3.24005			1	0	0
215	C	Darunavir	15.75		3.47712		0	0	0
216	C	Darunavir	23.92		3.23045		0	0	0
217	C	Efavirenz	9.83	3.57887			1	1	0
218	C	Efavirenz	14.5	3.26312			1	0	0
219	C	Efavirenz	12.5	3.27784			0	0	0
220	C	Efavirenz	13.75	3.4135			0	0	0
221	C	Efavirenz	18.33	3.28502			0	0	1
222	C	Darunavir	12.5				2	1	0
223	C	Darunavir	16.75		3.47712		1	0	1
224	C	Darunavir	25.67		2.42975		0	0	0
225	C	Efavirenz	25.5	3.14314			1	0	0
226	C	Efavirenz	6.5	3.54108			0	0	1
227	C	Darunavir	18.25		2.92428		0	0	0
230	C	Efavirenz	16	3.24788			1	0	0
231	C	Efavirenz	17.5	3.25556			1	0	1
232	C	Efavirenz	9.5	3.48196			0	0	0
233	C	Efavirenz	16.5	3.35702			0	0	0
234	C	Darunavir	12.5		3.50515		1	0	1
241	C	Efavirenz	17	3.14314			0	0	0
242	C	Darunavir	23				0	0	1
244	C	Atazanavir	25.5			2.64058	0	0	0
245	C	Darunavir	13.17		3.34242		3	1	1
246	C	Efavirenz	22	3.26312			3	1
247	C	Atazanavir	14.1			2.96213	0	0	0
248	C	Efavirenz	10.1	3.29208			0	0	1
249	C	Darunavir	25.75		2.64345		0	0	0
251	C	Darunavir	okänt				0	0	0
252	C	Efavirenz	11.25	3.44417			0	0	0
253	C	Efavirenz	10	3.09075			0	0	1
254	C	Efavirenz	34.25	3.21569			0	0	0
255	C	Efavirenz	12	3.20726			2	0	0
256	C	Efavirenz	7.25	3.3322			0	0	0
257	C	Efavirenz	35.5	3.26312			0	0	0
258	C	Darunavir	3				3	2
259	C	Efavirenz	8	3.37475			2	1	0
260	C	Atazanavir	24.25				3	1	0
261	C	Darunavir	11.25		3.25527		6	2	0
262	C	Efavirenz	12.5	3.46817			0	0	1
264	C	Efavirenz	11.25	3.18988			6	0	0
265	C	Efavirenz	9	3.29903			0	0	0
266	C	Atazanavir	23.75			2.27955	2	1	0
267	C	Efavirenz	10	3.45393			4	3	0
268	C	Efavirenz	12	3.36892			0	0	0
269	C	Efavirenz	13.25	3.04376			0	0	0
270	C	Atazanavir	17.5			2.67426	6	3	0
271	C	Darunavir	24.25		2.74819		1	1	0
272	C	Efavirenz	7.5	3.36892			0	0	0
273	C	Atazanavir	24.5			2.83496	0	0	1
274	C	Efavirenz	11.5				0	0	1
275	C	Atazanavir	23.75			2.762	4	3	0
276	C	Atazanavir	23.5			2.96213	0	0	1
277	C	Atazanavir	24.75			2.54716	0	0	0
278	C	Darunavir	15				1	0	0
279	C	Darunavir	23		3.23045		1	0	0
280	C	Darunavir	25.25		2.42975		0	0	0
281	C	Efavirenz	12.5	3.25556			0	0	0
282	C	Atazanavir	24.67				2	0	0
283	C	Darunavir	29.75		3.44716		0	0	1
284	C	Atazanavir	12.25			2.84819	0	0	0
285	C	Atazanavir	27.9			2.84819	1	0	1
286	C	Darunavir	30.75		3.07918		1	1	0
287	C	Efavirenz	10.75	3.19866			0	0	1
288	C	Atazanavir	21.5			2.99432	2	1	0
289	C	Atazanavir	15.33			3.29535	2	1	0
290	C	Darunavir	18.25		3.32222		3	0	1
291	C	Atazanavir	10				0	0	1
292	C	Darunavir	27.8		3.23045		0	0	1
293	C	Efavirenz	10.75	3.3126			1	0	0
294	C	Efavirenz	14	3.54108			0	0	0
295	C	Efavirenz	11.67	3.54108			0	0	1
296	C	Efavirenz	13	3.40278			1	0	0
297	C	Efavirenz	11	3.54108			3	2	0
298	C	Efavirenz	14.25	3.20726			2	0	0
301	C	Darunavir	11.75		3.68124		0	0	0
302	C	Efavirenz	8.5	3.13316			0	0	0
